# Supplementary material for: Application of Rice Straw Inhibits Clubroot Disease by Regulating the Microbial Community in Soil
Source: Microorganisms. 2024 Apr 1;12(4):717. doi: 10.3390/microorganisms12040717 (PMC11051980; doi:10.3390/microorganisms12040717)
Supplement: Supplementary file 1 [file microorganisms-12-00717-s001.zip]

Archive with 1 entries (1 files):
- microorganisms-2851165-supplementary.pdf
